# Supplementary material for: Dissecting the Interactions between Chlorin e6 and Human Serum Albumin
Source: Molecules. 2023 Mar 3;28(5):2348. doi: 10.3390/molecules28052348 (PMC10005744; doi:10.3390/molecules28052348)
Supplement: Supplementary file 1 [file molecules-28-02348-s001.zip]

Archive with 1 entries (1 files):
- molecules-2222402-supplementary.pdf
